# Supplementary material for: SSA-mediated selection marker gene activation enhances relative gene targeting efficiency in plants
Source: Hortic Res. 2025 Nov 5;12(11):uhaf196. doi: 10.1093/hr/uhaf196 (PMC12596130; doi:10.1093/hr/uhaf196)
Supplement: Web_Material_uhaf196 [file web_material_uhaf196.zip]

Archive with 1 entries (1 files):
- Supporting Information-ba-ar-v4.pdf
